# Supplementary material for: Quantification of Exercise‐Induced Sarcomeric Damage in R349P Desmin Knock‐In Mice: A New Approach in Myofibrillar Myopathy Research
Source: Neuropathol Appl Neurobiol. 2025 Sep 14;51(5):e70038. doi: 10.1111/nan.70038 (PMC12433831; doi:10.1111/nan.70038)
Supplement: Supplementary file 1 — Table S1: List of all mice and data obtained by sarcomeric damage quantification. Excel file listing the data for the individual mice in the six groups of animals (wild‐type, heterozygous, homozygous; no run control, run). Columns B–E, mouse ID, genotype, sex, age. Column F, no run control or run condition. Columns G–M, values obtained by image analysis and sarcomeric damage quantification (region of interest, number of detections, lesions per mm2, mean lesion size, number of macrolesions, macrolesions per total lesions, macrolesions per mm2). [file NAN-51-e70038-s002.xlsx]

## Sheet: Results Lesion analysis
	Mouse-ID	Genotype	Sex	Age [months]	Exercise	ROI area [µm²]	Total detections	Lesions/mm²	Mean lesion size	Macrolesions	Macrolesions/total lesions [%]	Macrolesions/mm²
	DKI-01397	WT	f	25	none	698289	1778	2546.22	0.68	10	0.0056243	14.3207
	DKI-01413	WT	m	24	none	1.00982e+06	1972	1952.83	0.575	12	0.00608519	11.8833
	DKI-01829	WT	m	6	none	704370	579	822.012	0.426	1	0.00172712	1.41971
	DKI-01831	WT	f	6	none	981672	1749	1781.65	0.62	6	0.00343053	6.11202
	DKI-01297	WT	f	6	none	376140	542	1394.66	1.046	11	0.0202952	29.2444
	DKI-01322	WT	f	4	none	1.0396e+06	1941	1649.88	0.904	23	0.0118496	22.124
	DKI-00906	WT	f	19	none	1.14662e+06	1132	987.251	0.568	7	0.00618375	6.10491
	DKI-01254	WT	m	30	none	980722	3781	3855.32	0.669	34	0.00899233	34.6683
	Mouse-ID	Genotype	Sex	Age [months]	Exercise	ROI area [µm²]	Total detections	Lesions/mm²	Mean lesion size	Macrolesions	Macrolesions/total lesions [%]	Macrolesions/mm²
	DKI-01388	Het	f	26	none	596045	1686	2828.65	0.706	11	0.00652432	18.455
	DKI-01396	Het	f	25	none	1.14631e+06	3468	3025.35	1.129	60	0.017301	52.3417
	DKI-01409	Het	f	24	none	1.03816e+06	4143	3990.7	0.682	36	0.00868936	34.6766
	DKI-01411	Het	m	24	none	830346	2496	3005.98	0.655	14	0.00560897	16.8604
	DKI-01412	Het	m	24	none	696960	2138	3067.61	0.739	19	0.00888681	27.2613
	DKI-01324	Het	f	4	none	934365	2527	2704.51	0.896	23	0.0091017	24.6157
	DKI-00927	Het	f	19	none	766017	1808	2360.26	0.974	27	0.0149336	35.2473
	DKI-00929	Het	f	19	none	611954	4265	6969.48	1.053	60	0.014068	98.0466
	DKI-01309	Het	m	28	none	1.27218e+06	4207	3306.93	0.987	54	0.0128357	42.4469
	Mouse-ID	Genotype	Sex	Age [months]	Exercise	ROI area [µm²]	Total detections	Lesions/mm²	Mean lesion size	Macrolesions	Macrolesions/total lesions [%]	Macrolesions/mm²
	DKI-01398	Hom	f	25	none	182097	2913	15996.9	1.114	40	0.0137315	219.663
	DKI-01457	Hom	m	25	none	641256	10916	17022.9	1.237	186	0.0170392	290.056
	DKI-01459	Hom	m	25	none	419460	7832	18671.6	1.416	154	0.0196629	367.138
	DKI-01472	Hom	f	24	none	315670	4509	14283.9	1.468	90	0.0199601	285.108
	DKI-01475	Hom	f	24	none	411527	10024	24358	1.649	273	0.0272346	663.382
	DKI-01461	Hom	m	25	none	406903	8623	21191.8	1.649	153	0.0177432	376.011
	DKI-00923	Hom	f	19	none	627179	9909	15799.3	1.284	177	0.0178625	282.216
	DKI-00925	Hom	f	19	none	750247	13324	17759.5	1.536	339	0.0254428	451.851
	DKI-00950	Hom	f	19	none	508997	5814	11422.5	1.186	106	0.0182319	208.253
	DKI-01422	Hom	m	15	none	412165	5424	13159.8	1.314	110	0.0202802	266.884
	Mouse-ID	Genotype	Sex	Age [months]	Exercise	ROI area [µm²]	Total detections	Lesions/mm²	Mean lesion size	Macrolesions	Macrolesions/total lesions [%]	Macrolesions/mm²
	DKI-001775	WT	m	8	run	1.45856e+06	10222	7008.28	0.623	65	0.00635883	44.5645
	DKI-001788	WT	m	6	run	1.12538e+06	5187	4609.1	0.804	33	0.00636206	29.3234
	DKI-001789	WT	m	6	run	1.58908e+06	9764	6144.44	0.741	84	0.00860303	52.8608
	DKI-001798	WT	f	6	run	1.35664e+06	9660	7120.55	0.938	113	0.0116977	83.2942
	DKI-001806	WT	f	5	run	832237	3376	4056.54	0.555	28	0.00829384	33.6443
	DKI-01296	WT	f	6	run	1.21183e+06	3204	2643.93	1.25	50	0.0156055	41.2598
	DKI-01321	WT	f	4	run	761612	1784	2342.4	1.07	26	0.014574	34.1381
	DKI-00934	WT	f	19	run	730819	3392	4641.37	0.905	34	0.0100236	46.5232
	DKI-00936	WT	f	19	run	624738	5322	8518.77	0.619	45	0.00845547	72.0302
	Mouse-ID	Genotype	Sex	Age [months]	Exercise	ROI area [µm²]	Total detections	Lesions/mm²	Mean lesion size	Macrolesions	Macrolesions/total lesions [%]	Macrolesions/mm²
	DKI-01774	Het	m	8	run	1.00632e+06	6468	6427.39	0.971	80	0.0123686	79.4977
	DKI-01787	Het	f	7	run	1.17024e+06	6090	5204.05	1.124	82	0.0134647	70.071
	DKI-01790	Het	m	6	run	1.60163e+06	15134	9449.13	1.187	180	0.0118937	112.386
	DKI-01799	Het	f	6	run	1.39038e+06	7692	5532.32	0.972	59	0.00767031	42.4346
	DKI-01804	Het	m	5	run	1.35345e+06	7908	5842.85	0.783	40	0.00505817	29.5541
	DKI-01817	Het	f	5	run	1.44211e+06	6751	4681.35	1.353	126	0.0186639	87.3722
	DKI-01323	Het	f	4	run	602594	2285	3791.94	1.038	29	0.0126915	48.1253
	DKI-00930	Het	f	19	run	819684	2202	2686.4	0.879	27	0.0122616	32.9395
	DKI-00931	Het	f	19	run	707834	3960	5594.53	0.788	39	0.00984848	55.0977
	Mouse-ID	Genotype	Sex	Age [months]	Exercise	ROI area [µm²]	Total detections	Lesions/mm²	Mean lesion size	Macrolesions	Macrolesions/total lesions [%]	Macrolesions/mm²
	DKI-01766	Hom	m	8	run	1.80408e+06	40653	22533.9	1.425	891	0.0219172	493.88
	DKI-01782	Hom	f	7	run	1.45909e+06	32229	22088.5	1.372	635	0.0197028	435.204
	DKI-01795	Hom	m	6	run	1.50836e+06	30929	20505	1.451	616	0.0199166	408.39
	DKI-01796	Hom	m	6	run	1.50628e+06	28807	19124.6	1.542	488	0.0169403	323.978
	DKI-01805	Hom	m	5	run	1.46066e+06	25075	17166.9	1.422	473	0.0188634	323.825
	DKI-01826	Hom	f	4	run	1.11265e+06	23082	20745.1	1.114	339	0.0146868	304.678
	DKI-00921	Hom	f	19	run	644642	11268	17479.5	1.614	279	0.0247604	432.799
	DKI-00922	Hom	f	19	run	729377	9331	12793.1	1.398	200	0.0214339	274.207
	DKI-01346	Hom	f	3	run	1.31143e+06	23581	17981.1	0.981	234	0.00992324	178.431
	DKI-00978	Hom	f	18	run	1.06234e+06	14953	14075.5	1.454	274	0.0183241	257.921
	DKI-00979	Hom	f	18	run	758703	12926	17037	1.319	270	0.0208881	355.87
	DKI-00994	Hom	m	17	run	935003	15200	16256.6	1.118	234	0.0153947	250.267
